# Supplementary material for: Therapeutic targeting of p90 ribosomal S6 kinase
Source: Front Cell Dev Biol. 2023 Dec 19;11:1297292. doi: 10.3389/fcell.2023.1297292 (PMC10758423; doi:10.3389/fcell.2023.1297292)
Supplement: Supplementary file 2 [file Table3.xlsx]

## Sheet: Table S3
Table S3: Antiproliferative activity of RSK inhibitors in vitro
Inhibitor	Cell Line	Cancer Type	Assay	Proliferation Time (h)	EC50 (μM)	Notes	Reference
SL0101	MCF-7	Breast	CTG	48	50		(Ludwik, et al., 2016)
C5” n-propyl cyclitol SL0101	MCF-7	Breast	CTG	48	8		(Ludwik, et al., 2016)
C5” n-propyl cyclitol SL0101	HDQ-P1	Breast	CTG	48	11		(Ludwik, et al., 2016)
C5” n-propyl cyclitol SL0101	SW-527	Breast	CTG	48	16		(Ludwik, et al., 2016)
C5” n-propyl cyclitol SL0101	HCC1937	Breast	CTG	48	16		(Ludwik, et al., 2016)
C5” n-propyl cyclitol SL0101	HCC70	Breast	CTG	48	20		(Ludwik, et al., 2016)
C5” n-propyl cyclitol SL0101	HCC1143	Breast	CTG	48	26		(Ludwik, et al., 2016)
C5” n-propyl cyclitol SL0101	MDA-MB-468	Breast	CTG	48	34		(Ludwik, et al., 2016)
C5” n-propyl cyclitol SL0101	CAL-120	Breast	CTG	48	42		(Ludwik, et al., 2016)
C5” n-propyl cyclitol SL0101	MDA-MB-231	Breast	CTG	48	50		(Ludwik, et al., 2016)
BI-D1870	MOLM-13	Leukemia	CTG	72	1.89		(Casalvieri, et al., 2020)
BI-D1870	SUM149	Breast	cell count	72	90% at 10 μM		(Reipas, et al., 2013)
BI-D1870	SUM149	Breast	cell count	72	95% at 100 μM		(Reipas, et al., 2013)
BI-D1870	MDA-MB-231	Breast	cell count	72	85% at 10 μM		(Reipas, et al., 2013)
BI-D1870	MDA-MB-231	Breast	cell count	72	95% at 100 μM		(Reipas, et al., 2013)
LJH685	Calu6	Lung	CTG	72	>100		(Aronchik, et al., 2014)
LJH685	NCI-H2122	Lung	CTG	72	26		(Aronchik, et al., 2014)
LJH685	NCI-H358	Lung	CTG	72	66		(Aronchik, et al., 2014)
LJH685	NCI-H727	Lung	CTG	72	>100		(Aronchik, et al., 2014)
LJH685	NCI-H2087	Lung	CTG	72	64		(Aronchik, et al., 2014)
LJH685	SW620	Colon	CTG	72	>100		(Aronchik, et al., 2014)
LJH685	SW480	Colon	CTG	72	>100		(Aronchik, et al., 2014)
LJH685	HT29	Colon	CTG	72	>100		(Aronchik, et al., 2014)
LJH685	Capan-2	Pancreatic	CTG	72	>100		(Aronchik, et al., 2014)
LJH685	MiaPaCa2	Pancreatic	CTG	72	>100		(Aronchik, et al., 2014)
LJH685	SW1990	Pancreatic	CTG	72	56		(Aronchik, et al., 2014)
LJH685	Panc02.03	Pancreatic	CTG	72	>100		(Aronchik, et al., 2014)
LJH685	MDA-MB-231	Breast	CTG	72	48		(Aronchik, et al., 2014)
LJH685	A375	Melanoma	CTG	72	52		(Aronchik, et al., 2014)
LJH685	G361	Melanoma	CTG	72	70		(Aronchik, et al., 2014)
LJH685	Colo205	Melanoma	CTG	72	>100		(Aronchik, et al., 2014)
LJH685	Malme3M	Melanoma	CTG	72	16.3		(Aronchik, et al., 2014)
LJH685	WM1799	Melanoma	CTG	72	92		(Aronchik, et al., 2014)
LJH685	WM983B	Melanoma	CTG	72	89		(Aronchik, et al., 2014)
LJH685	WM266-4	Melanoma	CTG	72	>100		(Aronchik, et al., 2014)
LJI308	MOLM-13	Leukemia	CTG	72	19.1		(Casalvieri, et al., 2020)
LJH685	MOLM-13	Leukemia	CTG	72	9.71		(Casalvieri, et al., 2020)
BI-D1870 3,4-bi-aryl pyrazole series						no proliferation data	(Jain, et al., 2015)
BI-D1870 3,4-bi-aryl pyridine series						no proliferation data	(Jain, et al., 2015)
BI-D1870 7-azaindole series						no proliferation data	(Jain, et al., 2018)
BI-D1870 N-substituted pteridinone 28	MOLM-13	Leukemia	CTG	72	0.87		(Casalvieri, et al., 2020)
BI-D1870 N-substituted pteridinone 33	MOLM-13	Leukemia	CTG	72	17.4		(Casalvieri, et al., 2020)
BI-D1870 N-substituted pteridinone 34	MOLM-13	Leukemia	CTG	72	1.67		(Casalvieri, et al., 2020)
BI-D1870 N-substituted pteridinone 35	MOLM-13	Leukemia	CTG	72	2.23		(Casalvieri, et al., 2020)
BI-D1870 N-substituted pteridinone 36	MOLM-13	Leukemia	CTG	72	6.2		(Casalvieri, et al., 2020)
BI-D1870 N-substituted pyrimidine series						no proliferation data	(Casalvieri, et al., 2020)
BI-D1870 N-substituted purine 43	MOLM-13	Leukemia	MTS	72	0.97		(Casalvieri, et al., 2021)
BI-D1870 N-substituted purine 44	MOLM-13	Leukemia	MTS	72	53% at 60 μM		(Casalvieri, et al., 2021)
BI-D1870 N-substituted purine 45	MOLM-13	Leukemia	MTS	72	1.9		(Casalvieri, et al., 2021)
BI-D1870 N-substituted purine 51	MOLM-13	Leukemia	MTS	72	5% at 60 μM		(Casalvieri, et al., 2021)
BI-D1870 N-substituted purine 52	MOLM-13	Leukemia	MTS	72	13.9		(Casalvieri, et al., 2021)
BI-D1870 N-substituted pyrrolopyrimidine 10	MOLM-13	Leukemia	MTS	72	0.23		(Casalvieri, et al., 2021)
BI-D1870 N-substituted pyrrolopyrimidine 11	MOLM-13	Leukemia	MTS	72	0.07		(Casalvieri, et al., 2021)
BI-D1870 N-substituted pyrrolopyrimidine 60	MOLM-13	Leukemia	MTS	72	1.3		(Casalvieri, et al., 2021)
BIX 02565 (piperazinone 24)						no proliferation data	(Fryer, et al., 2012; Kirrane, et al., 2012)
piperazinone 25						no proliferation data	(Kirrane, et al., 2012)
diaziepinone 26						no proliferation data	(Kirrane, et al., 2012)
quinolone antibiotic series						RSK4 inhibition did not inhibit proliferation	(Chrysostomou, et al., 2021)
PMD 18	MDA-MB-231	Breast	Alamar Blue	120	6.3		(Dunn, et al., 2018)
PMD 18	MDA-MB-468	Breast	Alamar Blue	120	4.1		(Dunn, et al., 2018)
PMD 18	SUM-149	Breast	Alamar Blue	120	3.3		(Dunn, et al., 2018)
PMD 18	HCC1143	Breast	Alamar Blue	120	4.2		(Dunn, et al., 2018)
PMD 18	HCC1937	Breast	Alamar Blue	120	9.2		(Dunn, et al., 2018)
PMD 18	4T1	Breast	Alamar Blue	120	5.3		(Dunn, et al., 2018)
PMD 18	T47D	Breast	Alamar Blue	120	3.6		(Dunn, et al., 2018)
PMD 18	JIMT-1	Breast	Alamar Blue	120	13.1		(Dunn, et al., 2018)
PMD 18	MDA-MB-435	Melanoma	Alamar Blue	120	0.7		(Dunn, et al., 2018)
PMD 18	PC3	Prostate	Alamar Blue	120	5.5		(Dunn, et al., 2018)
PMD 25	MDA-MB-231	Breast	Alamar Blue	120	3.9		(Dunn, et al., 2018)
PMD 25	MDA-MB-468	Breast	Alamar Blue	120	3		(Dunn, et al., 2018)
PMD 25	SUM-149	Breast	Alamar Blue	120	10.4		(Dunn, et al., 2018)
PMD 25	HCC1143	Breast	Alamar Blue	120	5.1		(Dunn, et al., 2018)
PMD 25	HCC1937	Breast	Alamar Blue	120	13.7		(Dunn, et al., 2018)
PMD 25	4T1	Breast	Alamar Blue	120	4.2		(Dunn, et al., 2018)
PMD 25	T47D	Breast	Alamar Blue	120	8.9		(Dunn, et al., 2018)
PMD 25	JIMT-1	Breast	Alamar Blue	120	19.9		(Dunn, et al., 2018)
PMD 25	MDA-MB-435	Breast	Alamar Blue	120	0.9		(Dunn, et al., 2018)
PMD 25	PC3	Breast	Alamar Blue	120	8.5		(Dunn, et al., 2018)
fmk						no proliferation data	(Cohen, et al., 2007)
fmk-BODIPY						no proliferation data	(Cohen, et al., 2007)
fmk-pa						no proliferation data	(Cohen, et al., 2007)
N-isopropyl cyanoacrylamide (CN-NHiPr)						no proliferation data	(Serafimova, et al., 2012)
1,4-dihydro-2H-pyrimido[4,5-d][1,3]oxazin-2-one 14f	TE10	Esophageal	CCK-8		0.5697		(Yuan, et al., 2012)
kaempferol	SUM149	Breast	cell count	72	30% at 10 μM		(Reipas, et al., 2013)
kaempferol	SUM149	Breast	cell count	72	90% at 100 μM		(Reipas, et al., 2013)
kaempferol	MDA-MB-231	Breast	cell count	72	0% at 10 μM		(Reipas, et al., 2013)
kaempferol	MDA-MB-231	Breast	cell count	72	80% at 100 μM		(Reipas, et al., 2013)
dimethyl fumarate						no proliferation data	(Andersen, et al., 2018)
dibenzyl trisulfide	A549	Lung	WST-1		0.84		(Lowe, et al., 2014)
dibenzyl trisulfide	MDA-MB-231	Breast	WST-1		0.39		(Lowe, et al., 2014)
dibenzyl trisulfide	Miapaca	Pancreatic	WST-1		0.34		(Lowe, et al., 2014)
dibenzyl trisulfide	MCF-7	Breast	WST-1		ineffective		(Lowe, et al., 2014)
dibenzyl trisulfide	DU145	Prostate	WST-1		0.59		(Lowe, et al., 2014)
dibenzyl trisulfide	PC-3	Prostate	WST-1		0.63		(Lowe, et al., 2014)
TAS0612	HEC-6	Endometrial	CTG	24	72		(Sugimoto, et al., 2020)
TAS0612	T47D	Breast	WST-1	72	0.0276		(Shibata, et al., 2020)
TAS0612	KPL-1	Breast	WST-1	72	0.279		(Shibata, et al., 2020)
TAS0612	MCF-7	Breast	WST-1	72	0.217		(Shibata, et al., 2020)
TAS0612	SKBr-3	Breast	WST-1	72	0.313		(Shibata, et al., 2020)
TAS0612	HCC1954	Breast	WST-1	72	0.29		(Shibata, et al., 2020)
TAS0612	MDA-MB-453	Breast	WST-1	72	0.108		(Shibata, et al., 2020)
TAS0612	ZR-75-1	Breast	WST-1	72	0.0271		(Shibata, et al., 2020)
TAS0612	MDA-MB-231	Breast	WST-1	72	6.15		(Shibata, et al., 2020)
TAS0612	SUM-149-PT	Breast	WST-1	72	0.135		(Shibata, et al., 2020)
TAS0612	SUM-159-PT	Breast	WST-1	72	0.187		(Shibata, et al., 2020)
TAS0612	BT549	Breast	WST-1	72	0.333		(Shibata, et al., 2020)
TAS0612	HS578T	Breast	WST-1	72	0.227		(Shibata, et al., 2020)
TAS0612	HCC1143	Breast	WST-1	72	2.744		(Shibata, et al., 2020)
prexasertib						RSK not inhibited in cells	(King, et al., 2015)
carnosol	HGC27	Gastric	MTT	48	50% at 20 μM		(Wang, et al., 2018)
carnosol	SGC7901	Gastric	MTT	48	>90% at 20 μM		(Wang, et al., 2018)
carnosol	BGC803	Gastric	MTT	48	80% at 20 μM		(Wang, et al., 2018)
luteolin	SUM149	Breast	cell count	72	90% at 10 μM		(Reipas, et al., 2013)
luteolin	SUM149	Breast	cell count	72	95% at 100 μM		(Reipas, et al., 2013)
luteolin	MDA-MB-231	Breast	cell count	72	35% at 10 μM		(Reipas, et al., 2013)
luteolin	MDA-MB-231	Breast	cell count	72	90% at 100 μM		(Reipas, et al., 2013)
AE007	MDA-MB-231	Breast	CCK-8	72	> 50		(Zhao, et al., 2021)
AE007	MCF-7	Breast	CCK-8	72	> 50		(Zhao, et al., 2021)
AE007	SK-MEL-5	Melanoma	CCK-8	72	5.7		(Zhao, et al., 2021)
AE007 analogue C12	MDA-MB-231	Breast	CCK-8	72	13.9		(Zhao, et al., 2021)
AE007 analogue C12	MCF-7	Breast	CCK-8	72	> 50		(Zhao, et al., 2021)
AE007 analogue C12	SK-MEL-5	Melanoma	CCK-8	72	27.8		(Zhao, et al., 2021)
AE007 analogue C19	MDA-MB-231	Breast	CCK-8	72	> 50		(Zhao, et al., 2021)
AE007 analogue C19	MCF-7	Breast	CCK-8	72	> 50		(Zhao, et al., 2021)
AE007 analogue C19	SK-MEL-5	Melanoma	CCK-8	72	8.5		(Zhao, et al., 2021)
AE007 analogue C22	MDA-MB-231	Breast	CCK-8	72	> 50		(Zhao, et al., 2021)
AE007 analogue C22	MCF-7	Breast	CCK-8	72	> 50		(Zhao, et al., 2021)
AE007 analogue C22	SK-MEL-5	Melanoma	CCK-8	72	28.4		(Zhao, et al., 2021)
AE007 analogue C24	MDA-MB-231	Breast	CCK-8	72	> 50		(Zhao, et al., 2021)
AE007 analogue C24	MCF-7	Breast	CCK-8	72	28.4		(Zhao, et al., 2021)
AE007 analogue C24	SK-MEL-5	Melanoma	CCK-8	72	24.6		(Zhao, et al., 2021)
CX-F9	SK-MEL-5	Melanoma	CCK-8	72	13.84		(Zhang, et al., 2019)
BRD7389						no proliferation data	(Fomina-Yadlin, et al., 2010)
pluripotin						no 2D proliferation data	(Mertins, et al., 2013)

## Sheet: Table S3 References
Reference Number	Reference Abbreviation	Full Reference
1	Andersen, et al., 2018	Andersen JL, Gesser B, Funder ED, Nielsen CJF, Gotfred-Rasmussen H, Rasmussen MK, et al. Dimethyl fumarate is an allosteric covalent inhibitor of the p90 ribosomal S6 kinases. Nat Commun. 2018;9(1):4344.
2	Aronchik, et al., 2014	Aronchik I, Appleton BA, Basham SE, Crawford K, Rosario MD, Doyle LV, et al. Novel Potent and Selective Inhibitors of p90 Ribosomal S6 Kinase Reveal the Heterogeneity of RSK Function in MAPK-Driven Cancers. Molecular Cancer Research. 2014;12(5):803-12.
3	Casalvieri, et al., 2020	Casalvieri KA, Matheson CJ, Backos DS, Reigan P. Substituted pteridinones as p90 ribosomal S6 protein kinase (RSK) inhibitors: A structure-activity study. Bioorg Med Chem. 2020;28(5):115303.
4	Casalvieri, et al., 2021	Casalvieri KA, Matheson CJ, Warfield BM, Backos DS, Reigan P. N-Substituted pyrrolopyrimidines and purines as p90 ribosomal S6 protein kinase-2 (RSK2) inhibitors. Bioorg Med Chem. 2021;41:116220.
5	Chrysostomou, et al., 2021	Chrysostomou S, Roy R, Prischi F, Thamlikitkul L, Chapman KL, Mufti U, et al. Repurposed floxacins targeting RSK4 prevent chemoresistance and metastasis in lung and bladder cancer. Sci Transl Med. 2021;13(602).
6	Cohen, et al., 2007	Cohen MS, Hadjivassiliou H, Taunton J. A clickable inhibitor reveals context-dependent autoactivation of p90 RSK. Nat Chem Biol. 2007;3(3):156-60.
7	Dunn, et al., 2018	Dunn SE, Jayanthan A, Nagireddy JR, Annedi S, Drie JHV, Daynard TS, et al. Substituted tetrahydropyrido [3'2':4,5]pyrrolo[1,2-α]pyrazine-2-carboxamides as RSK inhibitors. United States patent US 10,081,632 B2. Sep. 25, 2018.
8	Fomina-Yadlin, et al., 2010	Fomina-Yadlin D, Kubicek S, Walpita D, Dancik V, Hecksher-Sorensen J, Bittker JA, et al. Small-molecule inducers of insulin expression in pancreatic alpha-cells. Proc Natl Acad Sci U S A. 2010;107(34):15099-104.
9	Fryer, et al., 2012	Fryer RM, Muthukumarana A, Chen RR, Smith JD, Mazurek SN, Harrington KE, et al. Mitigation of off-target adrenergic binding and effects on cardiovascular function in the discovery of novel ribosomal S6 kinase 2 inhibitors. J Pharmacol Exp Ther. 2012;340(3):492-500.
10	Jain, et al., 2018	Jain R, Mathur M, Lan J, Costales A, Atallah G, Ramurthy S, et al. Design and synthesis of potent RSK inhibitors. Bioorg Med Chem Lett. 2018;28(19):3197-201.
11	Jain, et al., 2015	Jain R, Mathur M, Lan J, Costales A, Atallah G, Ramurthy S, et al. Discovery of Potent and Selective RSK Inhibitors as Biological Probes. J Med Chem. 2015;58(17):6766-83.
12	King, et al., 2015	King C, Diaz HB, McNeely S, Barnard D, Dempsey J, Blosser W, et al. LY2606368 Causes Replication Catastrophe and Antitumor Effects through CHK1-Dependent Mechanisms. Mol Cancer Ther. 2015;14(9):2004-13.
13	Kirrane, et al., 2012	Kirrane TM, Boyer SJ, Burke J, Guo X, Snow RJ, Soleymanzadeh L, et al. Indole RSK inhibitors. Part 2: optimization of cell potency and kinase selectivity. Bioorg Med Chem Lett. 2012;22(1):738-42.
14	Lowe, et al., 2014	Lowe HI, Facey CO, Toyang NJ, Bryant JL. Specific RSK kinase inhibition by dibenzyl trisulfide and implication for therapeutic treatment of cancer. Anticancer Res. 2014;34(4):1637-41.
15	Ludwik, et al., 2016	Ludwik KA, Campbell JP, Li M, Li Y, Sandusky ZM, Pasic L, et al. Development of a RSK Inhibitor as a Novel Therapy for Triple-Negative Breast Cancer. Molecular Cancer Therapeutics. 2016;15(11):2598-608.
16	Mertins, et al., 2013	Mertins SD, Scudiero DA, Hollingshead MG, Divelbiss RD, Jr., Alley MC, Monks A, et al. A small molecule (pluripotin) as a tool for studying cancer stem cell biology: proof of concept. PLoS One. 2013;8(2):e57099.
17	Reipas, et al., 2013	Reipas KM, Law JH, Couto N, Islam S, Li Y, Li H, et al. Luteolin is a novel p90 ribosomal S6 kinase (RSK) inhibitor that suppresses Notch4 signaling by blocking the activation of Y-box binding protein-1 (YB-1). Oncotarget. 2013;4(2):329-45.
18	Sapkota, et al., 2007	Sapkota Gopal P, Cummings L, Newell Felicity S, Armstrong C, Bain J, Frodin M, et al. BI-D1870 is a specific inhibitor of the p90 RSK (ribosomal S6 kinase) isoforms in vitro and in vivo. Biochemical Journal. 2007;401(Pt 1):29-38.
19	Serafimova, et al., 2012	Serafimova, I.M., Pufall, M.A., Krishnan, S., Duda, K., Cohen, M.S., Maglathlin, R.L., McFarland, J.M., Miller, R.M., Frodin, M., and Taunton, J. (2012). Reversible targeting of noncatalytic cysteines with chemically tuned electrophiles. Nat Chem Biol 8, 471-476. 10.1038/nchembio.925.
20	Shibata, et al., 2020	Shibata T, Watari K, Kawahara A, Sudo T, Hattori S, Murakami Y, et al. Targeting Phosphorylation of Y-Box-Binding Protein YBX1 by TAS0612 and Everolimus in Overcoming Antiestrogen Resistance. Mol Cancer Ther. 2020;19(3):882-94.
21	Sugimoto, et al., 2020	Sugimoto T, Sakamoto T, Yamamoto F, Kobayakawa Y, Egashira N, Ichikawa K, et al. 5H-PYRROLO [2,3-D] PYRIMIDIN-6 (7H)-ONE DERIVATIVE. United States patent US 10,538,528 B2. Jan. 21, 2020.
22	Wang, et al., 2018	Wang L, Zhang Y, Liu K, Chen H, Yang R, Ma X, et al. Carnosol suppresses patient-derived gastric tumor growth by targeting RSK2. Oncotarget. 2018;9(76):34200-12.
23	Yuan, et al., 2012	Yuan, Y., Xu, J., Jiang, L., Yu, K., Ge, Y., Li, M., He, H., Niu, Q., Shi, X., Fan, L., et al. (2021). Discovery, Optimization, and Structure-Activity Relationship Study of Novel and Potent RSK4 Inhibitors as Promising Agents for the Treatment of Esophageal Squamous Cell Carcinoma. J Med Chem 64, 13572-13587. 10.1021/acs.jmedchem.1c00969.
24	Zhang, et al., 2019	Zhang X, Cai L, Zhao S, Long J, Li J, Wu L, et al. CX-F9, a novel RSK2 inhibitor, suppresses cutaneous melanoma cells proliferation and metastasis through regulating autophagy. Biochem Pharmacol. 2019;168:14-25.
25	Zhao, et al., 2021	Zhao Y, Chen RF, Deng ZK, Zhang LX, Cheng Y, Chen AF, et al. Discovery of novel p90 ribosomal S6 kinase 2 inhibitors for potential cancer treatment through ligand-based and structure-based virtual screening methods. Chemometr Intell Lab. 2021;217.
