# Supplementary material for: Therapeutic targeting of p90 ribosomal S6 kinase
Source: Front Cell Dev Biol. 2023 Dec 19;11:1297292. doi: 10.3389/fcell.2023.1297292 (PMC10758423; doi:10.3389/fcell.2023.1297292)
Supplement: Supplementary file 3 [file Table1.xlsx]

## Sheet: Table S1
Table S1. RSK substrates
abbreviations for species; Hu: human; Ms: mouse; Rt: rat; Xp: Xenopus
abbreviations for validation method; X: experiment performed but RSK does not affect phosphorylation; si: siRNA; sh: shRNA; ID: immunodepletion; KO: knockout
abbreviations for overexpression and kinase assays; WT: wild type RSK; CA: constitutively active RSK; DN: dominant negative RSK; Xp: Xenopus Rsk; Av: avian Rsk
abbreviations for RSK inhibitors; C5": C5" n-propyl SL0101
						protein function								validation method
														small molecule inhibitor		knockdown or knockout				overexpression					in vitro kinase assay
Protein	Gene Symbol	Gene Description	species	phospho site	motif	transcription	translation and ribogenesis	cell cycle and proliferation	survival	cytoskeleton	nutrient sensing	excitation-contraction coupling	inflammation	pan RSK inhibitor	RSK1/2 inhibitor	RSK1	RSK2	RSK3	RSK4	RSK1	RSK2	RSK3	RSK4	other	RSK1	RSK2	RSK3	RSK4	other	references
cdGAP	ARHGAP31	Rho GTPase activating protein 31	Hu	S1106 S1178	KNRPSpS RRNpS					X				BI-D1870		si	si													(Ben, et al., 2018)
LARG	ARHGEF12	Rho guanine nucleotide exchange factor 12	Hu	S1288	RYRTApS					X				PMD-026 BI-D1870							WT CA DN									(Shi, et al., 2018)
ArhGEF7	ARHGEF7	Rho guanine nucleotide exchange factor 7	Hu	S694	RKPpS					X				BI-D1870		sh	sh													(Galan, et al., 2014)
CREB2	ATF2	cAMP responsive element binding protein	Hu	S133		X								kaempferol			si KO			WT	WT DN	WT								(Cho, et al., 2007b; Xing, et al., 1996)
ATF4	ATF4	cyclic AMP-dependent transcription factor	Ms	S251	PSPGGpS	X			X								KO				CA					WT				(Yang, et al., 2004)
Bad	BAD	BCL2 associated agonist of cell death	Ms	S112	RSRHSpS				X											WT DN	WT DN				WT					(Bonni, et al., 1999; Sapkota, et al., 2011; Shimamura, et al., 2000)
BimEL	BCL2L11	BCL2 like 11	Hu	S94	LSRSSpS				X					fmk		si	si													(Dehan, et al., 2009)
Bub1	BUB1	BUB1 mitotic checkpoint serine/threonine kinase	Xp					X																Xp CA						(Schwab, et al., 2001)
TCP1	CCT2	chaperonin containing TCP1 subunit 2	Hu	S260	RVRVDpS			X			X			BI-D1870		si	si			WT DN	WT DN									(Abe, et al., 2009)
Cdc25A	CDC25A	cell division cycle 25A	Hu	S293 S295	RRKpSMpS			X						BI-D1870	SL0101						CA									(Wu, et al., 2014)
Cdc25B	CDC25B	cell division cycle 25B	Hu	S353 T355	RRRpSVpT			X						BI-D1870	SL0101						CA									(Wu, et al., 2014)
Cdc25C	CDC25C	cell division cycle 25C	Xp	S317 T318 S319	RRRpSpTpS			X							SL0101	ID	ID				CA									(Wang R, et al., 2010)
Cdc25C	CDC25C	cell division cycle 25C	Hu	S247	KKKYFpS			X													CA									(Wu, et al., 2014)
p27kip	CDKN1B	cyclin dependent kinase inhibitor 1B	Hu	T198	RRQPT					X										WT	WT									(Fujita, et al., 2003)
C/EBPβ	CEBPB	CCAAT enhancer binding protein beta	Hu	T266	SKAKKpT	X														DN				Av DN						(Buck, et al., 1999; Lee, et al., 2006)
Cep170	CEP170	centrosomal protein 170	Ms	S1150	RTRLGpS			X		X				BI-D1870																(Fricke, et al., 2023)
CHD8	CHD8	chromatin helicase DNA binding protein 8	Ms	S2040	RSRLTpS	X								BI-D1870																(Fricke, et al., 2023)
Chk1	CHEK1	checkpoint kinase 1	Hu	S280	RPRVTpS			X						BI-D1870	SL0101	si sh	si sh	si		WT CA DN	WT	WT	WT							(Galan, et al., 2014; Li P, et al., 2012; Ray-David, et al., 2013)
capicua	CIC	capicua transcriptional repressor	Hu	S173	KRRTQpS	X								BI-D1870 LJH685		sh	sh													(Dissanayake, et al., 2011; Galan, et al., 2014; Ren, et al., 2020)
p120 catenin	CTNND1	catenin delta 1	Hu	S320	RRRLRpS					X				BI-D1870 LJH685	SL0101	si sh	si sh			WT	WT	WT	WT							(Méant, et al., 2020)
DAPK	DAPK	death associated protein kinase	Hu	S289	LSRKApS				X							si	si			WT DN										(Anjum, et al., 2005)
Dennd4C	DENND4C	DENN domain containing 4C	Hu	S1089							X			BI-D1870		sh	sh													(Galan, et al., 2014)
eEF2K	EEF2K	eukaryotic elongation factor 2 kinase	Hu	S366	RVRTLpS		X								SL0101 C5"					WT DN					X					(Das, et al., 2010; Ludwik, et al., 2016; Wang, et al., 2001)
eIF4B	EIF4B	eukaryotic initiation factor 4B	Hu	S406 S422	RERHPpS RSRTGpS		X							BI-D1870 fmk		si sh	si sh			WT CA DN										(Galan, et al., 2014; Shahbazian, et al., 2006)
Elk3	ELK3	ETS transcription factor Elk3				X																				WT				(Yoo, et al., 2019)
p300	EP300	E1A binding protein p300	Hu	S89	LLRSGpS	X													si									WT		(Chrysostomou, et al., 2021)
EphA2	EPHA2	ephrin receptor A2	Hu	S897	RLPpS					X	X			BI-D1870		si	si			WT DN	WT									(Yonehara, et al., 2022; Zhou, et al., 2015)
ERα	ESR1	estrogen receptor alpha	Hu	S167	RERLApS	X								BI-D1870	SL0101 C5"	si	si			WT DN	WT CA				WT					(Clark, et al., 2001; Joel, et al., 1998; Ludwik, et al., 2016; Yamnik, et al., 2010)
ER81	ETV1	ETS variant transcription factor 1	Rt	S191 S216 S334	FRRQLpS YGRQMpS YQRRGpS	X														WT DN					WT					(Wu, et al., 2002)
Emi2	FBXO43	F-box protein 43	Xp	S335, T336 S342, S344	RCRRLpSpT RERGpSQpS			X							SL0101		ID				WT DN				WT	CA				(Inoue, et al., 2007; Nishiyama, et al., 2007)
FGFR1	FGFR1	fibroblast growth factor receptor 1	Hu	S789	RSSTCpS						X			BI-D1870												WT				(Nadratowska-Wesolowska, et al., 2014)
Filamin A	FLNA	filamin A	Hu	S2152	RRRAPpS					X				BI-D1870		sh	sh							WT DN		WT				(Fricke, et al., 2023; Galan, et al., 2014; Ohta, et al., 1996; Woo, et al., 2004)
c-fos	FOS	FBJ osteosarcoma oncogene	Hu	S362	AHRKGpS	X											KO							Av WT Av DN			WT		Xp WT Av WT	(Chen, et al., 1993; David, et al., 2005; Fisher, et al., 1996; Zhao, et al., 1995)
Fra1	FOSL1	FOS like 1, AP-1 transcription factor subunit	Hu	S252	AHRKSpS	X								fmk																(Doehn, et al., 2009)
Gab2	GAB2	GRB2 associated binding protein 2	Hu	S160 S211 S631	RERKSpS NARSApS PHRKPpS						X			BI-D1870		si	si			WT DN										(Zhang, et al., 2013)
Gata4	GATA4	GATA binding protein 4	Hu	S261	RRLpS	X									SL0101					WT	WT DN									(Li T, et al., 2012)
GSK3β	GSK3B	glycogen synthase kinase 3 beta	Hu	S9	RPRTTpS						X			BI-D1870		si sh	si sh		sh				WT							(Galan, et al., 2014; Li, et al., 2020; Wang, et al., 2008)
Histone 2B	H2BC21	H2B clustered histone 21				X																			WT		WT			(Sapkota, et al., 2011; Zhao, et al., 1995)
Histone H1	not specified	histone H1				X																					WT			(Zhao, et al., 1995)
Histone H3	not specified	histone H3		S10		X								kaempferol			si sh KO				WT DN					WT	WT			(Cho, et al., 2007b; Sassone-Corsi, et al., 1999; Yao, et al., 2014; Zhao, et al., 1995)
IRS-1	IRS1	insulin receptor substrate 1	Hu	S1101	RRRHSpS						X			BI-D1870						WT DN					WT KD					(Smadja-Lamère, et al., 2013)
Integrin β4	ITGB4	integrin β4	Hu	S1364	QRPpS					X				BI-D1870						WT DN	WT DN									(Frijns, et al., 2010)
L1	L1CAM	L1 cell adhesion molecule	Hu	S1152	KGGKYPS					X																			WT	(Wong, et al., 1996)
L plastin	LCP1	lymphocyte cytosolic protein 1	Hu	S5	MARGpS					X				BI-D1870			si sh								WT	WT				(Lommel, et al., 2016)
LIN9	LIN9	lin-9 DREAM MuvB core complex component	Ms	S65	RSRLFpS	X		X						BI-D1870																(Fricke, et al., 2023)
MAD1	MAD1L1	mitotic arrest deficient 1 like 1	Hu	S145	RIRMDpS	X										si	si			WT DN										(Zhu, et al., 2008)
ERK5	MAPK7	mitogen-activated protein kinase 7	Hu	S496	RLRDGPpS	X		X	X					fmk						WT DN										(Le, et al., 2012; Le, et al., 2013)
MAST2	MAST2	microtubule associated serine/threonine kinase 2	Ms	S970	RHRLLpS					X				BI-D1870																(Fricke, et al., 2023)
MEF2c	MEF2C	myocyte enhancer factor 2C	Hu	S192	RPPpS	X															WT DN					WT				(Wang, et al., 2007)
Mi	MITF	melanocyte inducing transcription factor	Hu	S409	LSLIPpS	X									SL0101										WT					(Liu, et al., 2010; Wu, et al., 2000)
Mre11	MRE11	MRE11 homolog, double strand break repair nuclease	Hu	S2 S641 S676	non-canonical sites			X							SL0101						WT CA					WT				(Chen, et al., 2013)
cMyBP-C	MYBPC3	myosin binding protein C3	Hu	S284	RRIpS							X		BI-D1870						WT DN	WT DN					WT				(Cuello, et al., 2011)
myosin 5A	MYO5A	myosin 5A	Ms	S1650	RKRTSpS					X				BI-D1870																(Fricke, et al., 2023)
Myt1	MYT1	myelin transcription factor	Xp			X		X																Xp WT Xp DN					Xp WT Xp DN	(Palmer, et al., 1998)
NF1	NF1	neurofibromin 1																		WT CA DN										(Hennig, et al., 2016)
NFAT3	NFATC4	nuclear factor of activated T cells 4	Hu	S274 S278 S281 S285	RRYSSpS GTPpS SApS PALpS	X								kaempferol			KO				WT					WT				(Cho, et al., 2007a; Cho, et al., 2007b)
IκBα	NFKBIA	inhibitor of NKκB alpha	Hu	S32	DDRHDpS								X	BI-D1870		si	si	sh		WT		WT			WT					(Ghoda, et al., 1997; Yoon, et al., 2021; Yurdagul, et al., 2016)
IκBβ	NFKBIB	inhibitor of NKκB beta	Hu	S23	DSGLGpS								X							WT										(Xu, et al., 2006)
EBP50	NHERF1	NHERF family PDZ scaffold protein 1	Hu	T156	RPRLCpT					X						sh				WT DN					WT					(Lim, et al., 2016)
nNos	NOS1	inducible nitric oxide synthase 1	Rt	S847 S1412	KVRFNpS RLRSEpS				X							si	si			WT DN	WT DN				WT	WT				(Cheng, et al., 2010; Song, et al., 2007)
Nur77	NR4A1	nuclear receptor subfamily 4 group 1 member 1	Ms	S354	RGRLPpS	X			X						SL0101						WT			Av DN	WT	WT			AV WT	(Fisher, et al., 1996; Wang, et al., 2009; Wingate, et al., 2006)
SH3P2	OSTF1	osteoclast stimulating factor 1	Hu	S202	AVRTLpS					X				BI-D1870		si	si								WT					(Tanimura, et al., 2011)
Pdcd4	PDCD4	programmed cell death 4	Hu	S76 S457	SGRGDpS RKRFVpS		X		X					BI-D1870	SL0101	sh	sh								WT					(Galan, et al., 2014)
PFKFB2	PFKFB2	6-phosphofructo-2-kinase/fructose-2,6-biphosphatase 2	Hu	S466 S483	RRNpS RPRNYpS						X			BI-D1870 LJH685						WT DN					WT					(Houles, et al., 2018)
Pkn2	PKN2	protein kinase 2	Hu	S583	PPRASpS					X				BI-D1870		sh	sh													(Galan, et al., 2014)
Pld1	PLD1	phospholipase D1	Hu	T147	RRHpT						X		X	BI-D1870			si				WT									(Ammar, et al., 2013; Zeniou-Meyer, et al., 2008)
Mypt1	PPP1R12A	myosin light chain phosphatase target 1	Hu	S507	PRRLApS					X				BI-D1870 LJH685		KO	KO	X		X	WT	X	X							(Samson, et al., 2019)
RanBP3	RANBP3	ran binding protein 3	Hu	S58	RERTSpS			X	X							sh	sh			WT DN	WT									(Yoon, et al., 2008)
NFκB p65	RELA	RELA proto-oncogene, NF-kB subunit	Hu	S276 S536	RRPpS DEDFSpS	X							X	BI-D1870		si	si							WT DN						(Wang H, et al., 2010; Yurdagul, et al., 2016; Zhang, et al., 2005)
REPS1	REPS1	RALBP1 associated Eps domain containing 1	Hu	S709	RRRLKpS						X			BI-D1870		sh	sh	sh		WT DN										(Kim, et al., 2021)
Rictor	RICTOR	RPTOR independent companion of MTOR complex 2	Ms	S21	RGRNDpS						X			BI-D1870																(Fricke, et al., 2023)
RIOK2	RIOK2	RIO kinase 2	Hu	S483	RTRTLpS		X							LJH685 BI-D1870		sh	sh			WT	WT	WT	WT							(Cerezo, et al., 2021)
rpS6	RPS6	ribosomal protein S6	Hu	S235 , S236	RRRLpSpS		X							BI-D1870 fmk	SL0101 C5"	si sh	si sh			WT CA DN					WT	WT	WT		Av WT	(Fisher, et al., 1996; Ludwik, et al., 2016; Roux, et al., 2007; Zhao, et al., 1995)
Raptor	RPTOR	regulatory associated protein of MTOR complex 1	Hu	S719, S722	PRLRpSVSpS		X				X			BI-D1870		si	si			WT CA DN	WT	WT	WT							(Carrière, et al., 2008)
TIF1A	RRN3	RNA-polymerase -specific transcription initiation factor 1	Hu	S633 S649	DTHFRpS LYMQPpS	X															WT CA					WT CA				(Zhao, et al., 2003)
SENP2	SENP2	SUMO specific peptidase 2	Hu	T368	DLFEFpT						X													WT DN						(Heo, et al., 2015)
Shank1	SHANK1	SH3 and multiple ankyrin repeat domains 1							X	X											WT DN									(Thomas, et al., 2005)
Shank3	SHANK3	SH3 and multiple ankyrin repeat domains 3							X	X											WT									(Thomas, et al., 2005)
NHE1	SLC9A1	solute carrier family 9 member A1	Hu	S703	RARIGpS							X		BI-D1870 BIX 02565						WT					WT	WT	WT			(Cuello, et al., 2011; Maekawa, et al., 2006; Roberts, et al., 2005; Shi, et al., 2016)
Sos1	SOS1	SOS Ras/Rac guanine nucleotide exchange factor 1	Hu	S1134 S1161	GPRSApS RRRPEpS						X			BI-D1870		si sh	si sh							Av CA		WT				(Douville, et al., 1997; Galan, et al., 2014; Saha, et al., 2012)
Srf1	SPATA6	spermatogenesis associated 6; serum response factor 1	Hu	S103	RSLpS	X		X																Av DN					Av WT	(Fisher, et al., 1996; Rivera, et al., 1993)
SPRED2	SPRED2	sprouty related EVH1 domain containing 2									X			LJH												WT				(Lopez, et al., 2023)
STAT-3	STAT3	signal transducer and activator of transcription 3	Hu	S727	IDLPMpS	X							X	BI-D1870			KO			WT	WT									(Alasady, et al., 2021; Zhang, et al., 2003)
Lkb1	STK11	serine/threonine kinase 11	Ms	S431	RRLpS				X		X			BI-D1870 fmk							CA				WT					(Doehn, et al., 2009; Nadratowska-Wesolowska, et al., 2014; Sapkota, et al., 2011; Wingate, et al., 2006)
SYNPO2L	SYNPO2L	synaptopodin 2 like	Ms	S397	RQRVApS							X		BI-D1870																(Fricke, et al., 2023)
AS160	TBC1D4	TBC1 domain family member 4	Hu	S318 S341 S588 T642 S751	RSRCSpS RRRHApS RGRLGpS RRRAHpS RKRTSpS						X			BI-D1870											WT					(Galan, et al., 2014; Geraghty, et al., 2007)
cTnI	TNNI3	troponin I3, cardiac type	Hu	S23, S24	RRRpSpS							X		BI-D1870						WT DN	WT DN			WT DN					WT	(Cuello, et al., 2011; Itoh, et al., 2005)
tensin 1	TNS1	tensin 1	Hu	S1054						X		X		BI-D1870																(Fricke, et al., 2023)
p53	TP53	tumor protein 53	Hu	S15	VEPPLpS	X		X													WT				WT	WT				(Cho, et al., 2005)
tuberin	TSC2	tumor sclerosis complex subunit 2	Hu	S1798	RKRLIpS		X				X			BI-D1870 fmk						WT CA DN										(Doehn, et al., 2009; Roux, et al., 2004)
VASP	VASP	vasodilator stimulated phosphoprotein	Hu	S157 S239 T278	RRVpS KLRKVpS RRRKApT					X						si									WT					(Lara, et al., 2011)
Kibra	WWC1	WW and C2 domain containing 1	Hu	T929 S947	RSKpT RSDpS	X		X						BI-D1870						WT DN					WT	WT				(Yang, et al., 2014)
YB-1	YBX1	Y-box binding protein 1	Hu	S102	RKYLRpS	X	X	X	X					LJH685 fmk	SL0101	si	si KO			WT CA DN	WT				WT	WT				(Aronchik, et al., 2014; Stratford, et al., 2008)

## Sheet: Table S1 reference list
Reference Abbreviation	Full Reference
Abe, et al., 2009	Abe, Y., Yoon, S.O., Kubota, K., Mendoza, M.C., Gygi, S.P., and Blenis, J. (2009). p90 ribosomal S6 kinase and p70 ribosomal S6 kinase link phosphorylation of the eukaryotic chaperonin containing TCP-1 to growth factor, insulin, and nutrient signaling. J Biol Chem 284, 14939-14948. 10.1074/jbc.M900097200.
Alasady, et al., 2021	Alasady MJ, Terry AR, Pierce AD, Cavalier MC, Blaha CS, Adipietro KA, et al. The calcium-binding protein S100B reduces IL6 production in malignant melanoma via inhibition of RSK cellular signaling. PLoS One. 2021;16(8):e0256238.
Ammar, et al., 2013	Ammar MR, Humeau Y, Hanauer A, Nieswandt B, Bader MF, Vitale N. The Coffin-Lowry syndrome-associated protein RSK2 regulates neurite outgrowth through phosphorylation of phospholipase D1 (PLD1) and synthesis of phosphatidic acid. J Neurosci. 2013;33(50):19470-9.
Anjum, et al., 2005	Anjum R, Roux PP, Ballif BA, Gygi SP, Blenis J. The tumor suppressor DAP kinase is a target of RSK-mediated survival signaling. Curr Biol. 2005;15(19):1762-7.
Aronchik, et al., 2014	Aronchik, Ida, Brent A. Appleton, Stephen E. Basham, Kenneth Crawford, Mercedita Del Rosario, Laura V. Doyle, William F. Estacio, et al. “Novel Potent and Selective Inhibitors of P90 Ribosomal S6 Kinase Reveal the Heterogeneity of RSK Function in MAPK-Driven Cancers.” Molecular Cancer Research 12, no. 5 (May 1, 2014): 803–12. https://doi.org/10.1158/1541-7786.MCR-13-0595.
Ben, et al., 2018	Ben Djoudi Ouadda A, He Y, Calabrese V, Ishii H, Chidiac R, Gratton JP, et al. CdGAP/ARHGAP31 is regulated by RSK phosphorylation and binding to 14-3-3beta adaptor protein. Oncotarget. 2018;9(14):11646-64.
Bonni, et al., 1999	Bonni, Azad, Anne Brunet, Anne E. West, Sandeep Robert Datta, Mari A. Takasu, and Michael E. Greenberg. “Cell Survival Promoted by the Ras-MAPK Signaling Pathway by Transcription-Dependent and -Independent Mechanisms.” Science 286, no. 5443 (November 12, 1999): 1358–62. https://doi.org/10.1126/science.286.5443.1358.
Buck, et al., 1999	Buck, M., Poli, V., van der Geer, P., Chojkier, M., and Hunter, T. (1999). Phosphorylation of rat serine 105 or mouse threonine 217 in C/EBP beta is required for hepatocyte proliferation induced by TGF alpha. Mol Cell 4, 1087-1092. 10.1016/s1097-2765(00)80237-3.
Carrière, et al., 2008	Carrière A, Cargnello M, Julien L-A, Gao H, Bonneil E, Thibault P, et al. Oncogenic MAPK signaling stimulates mTORC1 activity by promoting RSK-mediated raptor phosphorylation. Current biology: CB. 2008;18(17):1269-77.
Cerezo, et al., 2021	Cerezo, E.L., Houles, T., Lie, O., Sarthou, M.K., Audoynaud, C., Lavoie, G., Halladjian, M., Cantaloube, S., Froment, C., Burlet-Schiltz, O., et al. (2021). RIOK2 phosphorylation by RSK promotes synthesis of the human small ribosomal subunit. PLoS Genet 17, e1009583. 10.1371/journal.pgen.1009583.
Chen, et al., 1993	Chen RH, Abate C, Blenis J. Phosphorylation of the c-Fos transrepression domain by mitogen-activated protein kinase and 90-kDa ribosomal S6 kinase. Proceedings of the National Academy of Sciences. 1993;90(23):10952-6.
Chen, et al., 2013	Chen C, Zhang L, Huang NJ, Huang B, Kornbluth S. Suppression of DNA-damage checkpoint signaling by Rsk-mediated phosphorylation of Mre11. Proc Natl Acad Sci U S A. 2013;110(51):20605-10.
Cheng, et al., 2010	Cheng WH, Lu PJ, Ho WY, Tung CS, Cheng PW, Hsiao M, et al. Angiotensin II inhibits neuronal nitric oxide synthase activation through the ERK1/2-RSK signaling pathway to modulate central control of blood pressure. Circ Res. 2010;106(4):788-95.
Cho, et al., 2005	Cho YY, He Z, Zhang Y, Choi HS, Zhu F, Choi BY, et al. The p53 protein is a novel substrate of ribosomal S6 kinase 2 and a critical intermediary for ribosomal S6 kinase 2 and histone H3 interaction. Cancer Res. 2005;65(9):3596-603.
Cho, et al., 2007a	Cho YY, Yao K, Bode AM, Bergen HR, 3rd, Madden BJ, Oh SM, et al. RSK2 mediates muscle cell differentiation through regulation of NFAT3. J Biol Chem. 2007;282(11):8380-92.
Cho, et al., 2007b	Cho YY, Yao K, Kim HG, Kang BS, Zheng D, Bode AM, et al. Ribosomal S6 kinase 2 is a key regulator in tumor promoter induced cell transformation. Cancer Res. 2007;67(17):8104-12.
Chrysostomou, et al., 2021	Chrysostomou S, Roy R, Prischi F, Thamlikitkul L, Chapman KL, Mufti U, et al. Repurposed floxacins targeting RSK4 prevent chemoresistance and metastasis in lung and bladder cancer. Sci Transl Med. 2021;13(602).
Clark, et al., 2001	Clark DE, Poteet-Smith CE, Smith JA, Lannigan DA. Rsk2 allosterically activates estrogen receptor alpha by docking to the hormone-binding domain. The EMBO journal. 2001;20(13):3484-94.
Cuello, et al., 2011	Cuello F, Bardswell SC, Haworth RS, Ehler E, Sadayappan S, Kentish JC, et al. Novel role for p90 ribosomal S6 kinase in the regulation of cardiac myofilament phosphorylation. J Biol Chem. 2011;286(7):5300-10.
Das, et al., 2010	Das F, Ghosh-Choudhury N, Kasinath BS, Choudhury GG. TGFbeta enforces activation of eukaryotic elongation factor-2 (eEF2) via inactivation of eEF2 kinase by p90 ribosomal S6 kinase (p90Rsk) to induce mesangial cell hypertrophy. FEBS Lett. 2010;584(19):4268-72.
David, et al., 2005	David JP, Mehic D, Bakiri L, Schilling AF, Mandic V, Priemel M, et al. Essential role of RSK2 in c-Fos-dependent osteosarcoma development. J Clin Invest. 2005;115(3):664-72.
Dehan, et al., 2009	Dehan E, Bassermann F, Guardavaccaro D, Vasiliver-Shamis G, Cohen M, Lowes KN, et al. betaTrCP- and Rsk1/2-mediated degradation of BimEL inhibits apoptosis. Mol Cell. 2009;33(1):109-16.
Dissanayake, et al., 2011	Dissanayake, K., Toth, R., Blakey, J., Olsson, O., Campbell, D.G., Prescott, A.R., and MacKintosh, C. (2011). ERK/p90(RSK)/14-3-3 signalling has an impact on expression of PEA3 Ets transcription factors via the transcriptional repressor capicua. Biochem J 433, 515-525. 10.1042/BJ20101562.
Doehn, et al., 2009	Doehn U, Hauge C, Frank SR, Jensen CJ, Duda K, Nielsen JV, et al. RSK is a principal effector of the RAS-ERK pathway for eliciting a coordinate promotile/invasive gene program and phenotype in epithelial cells. Mol Cell. 2009;35(4):511-22.
Douville, et al., 1997	Douville E, Downward J. EGF induced SOS phosphorylation in PC12 cells involves P90 RSK-2. Oncogene. 1997;15(4):373-83.
Fisher, et al., 1996	Fisher TL, Blenis J. Evidence for two catalytically active kinase domains in pp90rsk. Mol Cell Biol. 1996;16(3):1212-9.
Fricke, et al., 2023	Fricke AL, Muhlhauser WWD, Reimann L, Zimmermann JP, Reichenbach C, Knapp B, et al. Phosphoproteomics Profiling Defines a Target Landscape of the Basophilic Protein Kinases AKT, S6K, and RSK in Skeletal Myotubes. J Proteome Res. 2023;22(3):768-89.
Frijns, et al., 2010	Frijns, E., Sachs, N., Kreft, M., Wilhelmsen, K., and Sonnenberg, A. (2010). EGF-induced MAPK signaling inhibits hemidesmosome formation through phosphorylation of the integrin beta4. J Biol Chem 285, 37650-37662. 10.1074/jbc.M110.138818.
Fujita, et al., 2003	Fujita, N., Sato, S., and Tsuruo, T. (2003). Phosphorylation of p27Kip1 at threonine 198 by p90 ribosomal protein S6 kinases promotes its binding to 14-3-3 and cytoplasmic localization. J Biol Chem 278, 49254-49260. 10.1074/jbc.M306614200.
Galan, et al., 2014	Galan JA, Geraghty KM, Lavoie G, Kanshin E, Tcherkezian J, Calabrese V, et al. Phosphoproteomic analysis identifies the tumor suppressor PDCD4 as a RSK substrate negatively regulated by 14-3-3. Proc Natl Acad Sci U S A. 2014;111(29):E2918-27.
Geraghty, et al., 2007	Geraghty, Kathryn M., Shuai Chen, Jean E. Harthill, Adel F. Ibrahim, Rachel Toth, Nick A. Morrice, Franck Vandermoere, Greg B. Moorhead, D. Grahame Hardie, and Carol MacKintosh. “Regulation of Multisite Phosphorylation and 14-3-3 Binding of AS160 in Response to IGF-1, EGF, PMA and AICAR.” Biochemical Journal 407, no. 2 (September 25, 2007): 231–41. https://doi.org/10.1042/BJ20070649.
Ghoda, et al., 1997	Ghoda L, Lin X, Greene WC. The 90-kDa ribosomal S6 kinase (pp90rsk) phosphorylates the N-terminal regulatory domain of IkappaBalpha and stimulates its degradation in vitro. J Biol Chem. 1997;272(34):21281-8.
Hennig, et al., 2016	Hennig A, Markwart R, Wolff K, Schubert K, Cui Y, Prior IA, et al. Feedback activation of neurofibromin terminates growth factor-induced Ras activation. Cell Commun Signal. 2016;14:5.
Heo, et al., 2015	Heo KS, Le NT, Cushman HJ, Giancursio CJ, Chang E, Woo CH, et al. Disturbed flow-activated p90RSK kinase accelerates atherosclerosis by inhibiting SENP2 function. J Clin Invest. 2015;125(3):1299-310.
Houles, et al., 2018	Houles, Thibault, Simon-Pierre Gravel, Geneviève Lavoie, Sejeong Shin, Mathilde Savall, Antoine Méant, Benoit Grondin, et al. “RSK Regulates PFK-2 Activity to Promote Metabolic Rewiring in Melanoma.” Cancer Research 78, no. 9 (May 1, 2018): 2191–2204. https://doi.org/10.1158/0008-5472.CAN-17-2215.
Inoue, et al., 2007	Inoue D, Ohe M, Kanemori Y, Nobui T, Sagata N. A direct link of the Mos-MAPK pathway to Erp1/Emi2 in meiotic arrest of Xenopus laevis eggs. Nature. 2007;446(7139):1100-4.
Itoh, et al., 2005	Itoh S, Ding B, Bains CP, Wang N, Takeishi Y, Jalili T, et al. Role of p90 ribosomal S6 kinase (p90RSK) in reactive oxygen species and protein kinase C beta (PKC-beta)-mediated cardiac troponin I phosphorylation. J Biol Chem. 2005;280(25):24135-42.
Joel, et al., 1998	Joel PB, Smith J, Sturgill TW, Fisher TL, Blenis J, Lannigan DA. pp90rsk1 regulates estrogen receptor-mediated transcription through phosphorylation of Ser-167. Mol Cell Biol 1998;18:1978–84.
Kim, et al., 2021	Kim SH, Cho JH, Park BO, Park BC, Kim JH, Park SG, et al. Phosphorylation of REPS1 at Ser709 by RSK attenuates the recycling of transferrin receptor. BMB Rep. 2021;54(5):272-7.
Lara, et al., 2011	Lara, R., F. A. Mauri, H. Taylor, R. Derua, A. Shia, C. Gray, A. Nicols, et al. “An siRNA Screen Identifies RSK1 as a Key Modulator of Lung Cancer Metastasis.” Oncogene 30, no. 32 (August 2011): 3513–21. https://doi.org/10.1038/onc.2011.61.
Le, et al., 2012	Le NT, Takei Y, Shishido T, Woo CH, Chang E, Heo KS, et al. p90RSK targets the ERK5-CHIP ubiquitin E3 ligase activity in diabetic hearts and promotes cardiac apoptosis and dysfunction. Circ Res. 2012;110(4):536-50.
Le, et al., 2013	Le, N. T. et al. A crucial role for p90RSK-mediated reduction of ERK5 transcriptional activity in endothelial dysfunction and atherosclerosis. Circulation 127, 486-499 (2013). https://doi.org:10.1161/CIRCULATIONAHA.112.116988
Lee, et al., 2006	Lee, S.J., and Kim, S.G. (2006). Role of p90 ribosomal S6-kinase-1 in oltipraz-induced specific phosphorylation of CCAAT/enhancer binding protein-beta for GSTA2 gene transactivation. Mol Pharmacol 69, 385-396. 10.1124/mol.105.018465.
Li P, et al., 2012	Li P, Goto H, Kasahara K, Matsuyama M, Wang Z, Yatabe Y, et al. P90 RSK arranges Chk1 in the nucleus for monitoring of genomic integrity during cell proliferation. Mol Biol Cell. 2012;23(8):1582-92.
Li T, et al., 2012	Li T, Liu Z, Hu X, Ma K, Zhou C. Involvement of ERK-RSK cascade in phenylephrine-induced phosphorylation of GATA4. Biochim Biophys Acta. 2012;1823(2):582-92.
Li, et al., 2020	Li MY, Fan LN, Han DH, Yu Z, Ma J, Liu YX, et al. Ribosomal S6 protein kinase 4 promotes radioresistance in esophageal squamous cell carcinoma. J Clin Invest. 2020;130(8):4301-19.
Lim, et al., 2016	Lim HC, Jou TS. Ras-activated RSK1 phosphorylates EBP50 to regulate its nuclear localization and promote cell proliferation. Oncotarget. 2016;7(9):10283-96.
Liu, et al., 2010	Liu F, Singh A, Yang Z, Garcia A, Kong Y, Meyskens FL, Jr. MiTF links Erk1/2 kinase and p21 CIP1/WAF1 activation after UVC radiation in normal human melanocytes and melanoma cells. Mol Cancer. 2010;9:214.
Lommel, et al., 2016	Lommel MJ, Trairatphisan P, Gabler K, Laurini C, Muller A, Kaoma T, et al. L-plastin Ser5 phosphorylation in breast cancer cells and in vitro is mediated by RSK downstream of the ERK/MAPK pathway. FASEB J. 2016;30(3):1218-33.
Lopez, et al., 2023	Lopez J, Bonsor DA, Sale MJ, Urisman A, Mehalko JL, Cabanski-Dunning M, et al. The ribosomal S6 kinase 2 (RSK2)-SPRED2 complex regulates the phosphorylation of RSK substrates and MAPK signaling. J Biol Chem. 2023;299(6):104789.
Ludwik, et al., 2016	Ludwik, K.A., Campbell, J.P., Li, M., Li, Y., Sandusky, Z.M., Pasic, L., Sowder, M.E., Brenin, D.R., Pietenpol, J.A., O'Doherty, G.A., and Lannigan, D.A. (2016). Development of a RSK Inhibitor as a Novel Therapy for Triple-Negative Breast Cancer. Molecular Cancer Therapeutics 15, 2598-2608. 10.1158/1535-7163.MCT-16-0106.
Maekawa, et al., 2006	Maekawa N, Abe J, Shishido T, Itoh S, Ding B, Sharma VK, et al. Inhibiting p90 ribosomal S6 kinase prevents (Na+)-H+ exchanger-mediated cardiac ischemia-reperfusion injury. Circulation. 2006;113(21):2516-23.
Méant, et al., 2020	Méant, A. et al. Proteomic Analysis Reveals a Role for RSK in p120-catenin Phosphorylation and Melanoma Cell-Cell Adhesion*. Molecular & Cellular Proteomics 19, 50–64 (2020).
Nadratowska-Wesolowska, et al., 2014	Nadratowska-Wesolowska B, Haugsten EM, Zakrzewska M, Jakimowicz P, Zhen Y, Pajdzik D, et al. RSK2 regulates endocytosis of FGF receptor 1 by phosphorylation on serine 789. Oncogene. 2014;33(40):4823-36.
Nishiyama, et al., 2007	Nishiyama T, Ohsumi K, Kishimoto T. Phosphorylation of Erp1 by p90rsk is required for cytostatic factor arrest in Xenopus laevis eggs. Nature. 2007;446(7139):1096-9.
Ohta, et al., 1996	Ohta Y, Hartwig JH. Phosphorylation of actin-binding protein 280 by growth factors is mediated by p90 ribosomal protein S6 kinase. J Biol Chem. 1996;271(20):11858-64.
Palmer, et al., 1998	Palmer A, Gavin AC, Nebreda AR. A link between MAP kinase and p34(cdc2)/cyclin B during oocyte maturation: p90(rsk) phosphorylates and inactivates the p34(cdc2) inhibitory kinase Myt1. EMBO J. 1998;17(17):5037-47.
Ray-David, et al., 2013	Ray-David, H., Romeo, Y., Lavoie, G., Deleris, P., Tcherkezian, J., Galan, J.A., and Roux, P.P. (2013). RSK promotes G2 DNA damage checkpoint silencing and participates in melanoma chemoresistance. Oncogene 32, 4480-4489. 10.1038/onc.2012.472.
Ren, et al., 2020	Ren, Y., Ouyang, Z., Hou, Z., Yan, Y., Zhi, Z., Shi, M., Du, M., Liu, H., Wen, Y., and Shao, Y. (2020). CIC Is a Mediator of the ERK1/2-DUSP6 Negative Feedback Loop. iScience 23, 101635. 10.1016/j.isci.2020.101635.
Rivera, et al., 1993	Rivera, V. M., C. K. Miranti, R. P. Misra, D. D. Ginty, R. H. Chen, J. Blenis, and M. E. Greenberg. “A Growth Factor-Induced Kinase Phosphorylates the Serum Response Factor at a Site That Regulates Its DNA-Binding Activity.” Molecular and Cellular Biology 13, no. 10 (October 1993): 6260. https://doi.org/10.1128/mcb.13.10.6260.
Roberts, et al., 2005	Roberts NA, Haworth RS, Avkiran M. Effects of bisindolylmaleimide PKC inhibitors on p90RSK activity in vitro and in adult ventricular myocytes. Br J Pharmacol. 2005;145(4):477-89.
Roux, et al., 2004	Roux PP, Ballif BA, Anjum R, Gygi SP, Blenis J. Tumor-promoting phorbol esters and activated Ras inactivate the tuberous sclerosis tumor suppressor complex via p90 ribosomal S6 kinase. Proc Natl Acad Sci U S A. 2004;101(37):13489-94.
Roux, et al., 2007	Roux, Philippe P., David Shahbazian, Hieu Vu, Marina K. Holz, Michael S. Cohen, Jack Taunton, Nahum Sonenberg, and John Blenis. “RAS/ERK Signaling Promotes Site-Specific Ribosomal Protein S6 Phosphorylation via RSK and Stimulates Cap-Dependent Translation *.” Journal of Biological Chemistry 282, no. 19 (May 11, 2007): 14056–64. https://doi.org/10.1074/jbc.M700906200.
Saha, et al., 2012	Saha, Madhurima, Audrey Carriere, Mujeeburahiman Cheerathodi, Xiaocui Zhang, Geneviève Lavoie, John Rush, Philippe P. Roux, and Bryan A. Ballif. “RSK Phosphorylates SOS1 Creating 14-3-3-Docking Sites and Negatively Regulating MAPK Activation.” Biochemical Journal 447, no. 1 (September 12, 2012): 159–66. https://doi.org/10.1042/BJ20120938.
Samson, et al., 2019	Samson SC, Elliott A, Mueller BD, Kim Y, Carney KR, Bergman JP, et al. p90 ribosomal S6 kinase (RSK) phosphorylates myosin phosphatase and thereby controls edge dynamics during cell migration. Journal of Biological Chemistry. 2019;294(28):10846-62.
Sapkota, et al., 2011	Sapkota, Gopal P., Agnieszka Kieloch, Jose M. Lizcano, Sonia Lain, J. Simon C. Arthur, Michayla R. Williams, Nick Morrice, Maria Deak, and Dario R. Alessi. “Phosphorylation of the Protein Kinase Mutated in Peutz-Jeghers Cancer Syndrome, LKB1/STK11, at Ser431 by P90RSK and CAMP-Dependent Protein Kinase, but Not Its Farnesylation at Cys433, Is Essential for LKB1 to Suppress Cell Growth*.” Journal o…
Sassone-Corsi, et al., 1999	Sassone-Corsi P, Mizzen CA, Cheung P, Crosio C, Monaco L, Jacquot S, et al. Requirement of Rsk-2 for epidermal growth factor-activated phosphorylation of histone H3. Science. 1999;285(5429):886-91.
Schwab, et al., 2001	Schwab, M.S., Roberts, B.T., Gross, S.D., Tunquist, B.J., Taieb, F.E., Lewellyn, A.L., and Maller, J.L. (2001). Bub1 is activated by the protein kinase p90(Rsk) during Xenopus oocyte maturation. Curr Biol 11, 141-150. 10.1016/s0960-9822(01)00045-8.
Shahbazian, et al., 2006	Shahbazian, David, Philippe P Roux, Virginie Mieulet, Michael S Cohen, Brian Raught, Jack Taunton, John WB Hershey, John Blenis, Mario Pende, and Nahum Sonenberg. “The MTOR/PI3K and MAPK Pathways Converge on EIF4B to Control Its Phosphorylation and Activity.” The EMBO Journal 25, no. 12 (June 21, 2006): 2781–91. https://doi.org/10.1038/sj.emboj.7601166.
Shi, et al., 2016	Shi X, O'Neill MM, MacDonnell S, Brookes PS, Yan C, Berk BC. The RSK Inhibitor BIX02565 Limits Cardiac Ischemia/Reperfusion Injury. J Cardiovasc Pharmacol Ther. 2016;21(2):177-86.
Shi, et al., 2018	Shi, G.X., Yang, W.S., Jin, L., Matter, M.L., and Ramos, J.W. (2018). RSK2 drives cell motility by serine phosphorylation of LARG and activation of Rho GTPases. Proc Natl Acad Sci U S A 115, E190-E199. 10.1073/pnas.1708584115.
Shimamura, et al., 2000	Shimamura A, Ballif BA, Richards SA, Blenis J. Rsk1 mediates a MEK-MAP kinase cell survival signal. Curr Biol. 2000;10(3):127-35.
Smadja-Lamère, et al., 2013	Smadja-Lamère, Nicolas, Michael Shum, Paul Déléris, Philippe P. Roux, Jun-Ichi Abe, and André Marette. “Insulin Activates RSK (P90 Ribosomal S6 Kinase) to Trigger a New Negative Feedback Loop That Regulates Insulin Signaling for Glucose Metabolism.” The Journal of Biological Chemistry 288, no. 43 (October 25, 2013): 31165–76. https://doi.org/10.1074/jbc.M113.474148.
Song, et al., 2007	Song T, Sugimoto K, Ihara H, Mizutani A, Hatano N, Kume K, et al. p90 RSK-1 associates with and inhibits neuronal nitric oxide synthase. Biochem J. 2007;401(2):391-8.
Stratford, et al., 2008	Stratford, Anna L., Christopher J. Fry, Curtis Desilets, Alastair H. Davies, Yong Y. Cho, Yvonne Li, Zigang Dong, Isabelle M. Berquin, Philippe P. Roux, and Sandra E. Dunn. “Y-Box Binding Protein-1 Serine 102 Is a Downstream Target of P90 Ribosomal S6 Kinase in Basal-like Breast Cancer Cells.” Breast Cancer Research: BCR 10, no. 6 (2008): R99. https://doi.org/10.1186/bcr2202.
Tanimura, et al., 2011	Tanimura S, Hashizume J, Kurosaki Y, Sei K, Gotoh A, Ohtake R, et al. SH3P2 is a negative regulator of cell motility whose function is inhibited by ribosomal S6 kinase-mediated phosphorylation. Genes Cells. 2011;16(5):514-26.
Thomas, et al., 2005	Thomas GM, Rumbaugh GR, Harrar DB, Huganir RL. Ribosomal S6 kinase 2 interacts with and phosphorylates PDZ domain-containing proteins and regulates AMPA receptor transmission. Proc Natl Acad Sci U S A. 2005;102(42):15006-11.
Wang H, et al., 2010	Wang H, Moreau F, Hirota CL, MacNaughton WK. Proteinase-activated receptors induce interleukin-8 expression by intestinal epithelial cells through ERK/RSK90 activation and histone acetylation. FASEB J. 2010;24(6):1971-80.
Wang R, et al., 2010	Wang R, Jung SY, Wu CF, Qin J, Kobayashi R, Gallick GE, et al. Direct roles of the signaling kinase RSK2 in Cdc25C activation during Xenopus oocyte maturation. Proc Natl Acad Sci U S A. 2010;107(46):19885-90.
Wang, et al., 2001	Wang X, Li W, Williams M, Terada N, Alessi DR, Proud CG. Regulation of elongation factor 2 kinase by p90(RSK1) and p70 S6 kinase. EMBO J. 2001;20(16):4370-9.
Wang, et al., 2007	Wang Y, Liu L, Xia Z. Brain-derived neurotrophic factor stimulates the transcriptional and neuroprotective activity of myocyte-enhancer factor 2C through an ERK1/2-RSK2 signaling cascade. J Neurochem. 2007;102(3):957-66.
Wang, et al., 2008	Wang HM, Mehta S, Bansode R, Huang W, Mehta KD. AICAR positively regulate glycogen synthase activity and LDL receptor expression through Raf-1/MEK/p42/44MAPK/p90RSK/GSK-3 signaling cascade. Biochem Pharmacol. 2008;75(2):457-67.
Wang, et al., 2009	Wang A, Rud J, Olson CM, Jr., Anguita J, Osborne BA. Phosphorylation of Nur77 by the MEK-ERK-RSK cascade induces mitochondrial translocation and apoptosis in T cells. J Immunol. 2009;183(5):3268-77.
Wingate, et al., 2006	Wingate AD, Campbell DG, Peggie M, Arthur JS. Nur77 is phosphorylated in cells by RSK in response to mitogenic stimulation. Biochem J. 2006;393(Pt 3):715-24.
Wong, et al., 1996	Wong EV, Schaefer AW, Landreth G, Lemmon V. Involvement of p90rsk in neurite outgrowth mediated by the cell adhesion molecule L1. J Biol Chem. 1996;271(30):18217-23.
Woo, et al., 2004	Woo, Michele S., Yasutaka Ohta, Isaac Rabinovitz, Thomas P. Stossel, and John Blenis. “Ribosomal S6 Kinase (RSK) Regulates Phosphorylation of Filamin A on an Important Regulatory Site.” Molecular and Cellular Biology 24, no. 7 (April 1, 2004): 3025–35. https://doi.org/10.1128/MCB.24.7.3025-3035.2004.
Wu, et al., 2000	Wu M, Hemesath TJ, Takemoto CM, Horstmann MA, Wells AG, Price ER, et al. c-Kit triggers dual phosphorylations, which couple activation and degradation of the essential melanocyte factor Mi. Genes Dev. 2000;14(3):301-12.
Wu, et al., 2002	Wu J, Janknecht R. Regulation of the ETS transcription factor ER81 by the 90-kDa ribosomal S6 kinase 1 and protein kinase A. J Biol Chem. 2002;277(45):42669-79.
Wu, et al., 2014	Wu CF, Liu S, Lee YC, Wang R, Sun S, Yin F, et al. RSK promotes G2/M transition through activating phosphorylation of Cdc25A and Cdc25B. Oncogene. 2014;33(18):2385-94.
Xing, et al., 1996	Xing, J., D. D. Ginty, and M. E. Greenberg. “Coupling of the RAS-MAPK Pathway to Gene Activation by RSK2, a Growth Factor-Regulated CREB Kinase.” Science (New York, N.Y.) 273, no. 5277 (August 16, 1996): 959–63. https://doi.org/10.1126/science.273.5277.959.
Xu, et al., 2006	Xu S, Bayat H, Hou X, Jiang B. Ribosomal S6 kinase-1 modulates interleukin-1beta-induced persistent activation of NF-kappaB through phosphorylation of IkappaBbeta. Am J Physiol Cell Physiol. 2006;291(6):C1336-45.
Yamnik, et al., 2010	Yamnik RL, Holz MK. mTOR/S6K1 and MAPK/RSK signaling pathways coordinately regulate estrogen receptor α serine 167 phosphorylation. FEBS Letters. 2010;584(1):124-8.
Yang, et al., 2004	Yang, Xiangli, Koichi Matsuda, Peter Bialek, Sylvie Jacquot, Howard C Masuoka, Thorsten Schinke, Lingzhen Li, et al. “ATF4 Is a Substrate of RSK2 and an Essential Regulator of Osteoblast Biology: Implication for Coffin-Lowry Syndrome,” n.d., 12.
Yang, et al., 2014	Yang, S. et al. Phosphorylation of KIBRA by the extracellular signal-regulated kinase (ERK)-ribosomal S6 kinase (RSK) cascade modulates cell proliferation and migration. Cellular Signalling 26, 343-351 (2014). https://doi.org:10.1016/j.cellsig.2013.11.012
Yao, et al., 2014	Yao K, Chen H, Liu K, Langfald A, Yang G, Zhang Y, et al. Kaempferol targets RSK2 and MSK1 to suppress UV radiation-induced skin cancer. Cancer Prev Res (Phila). 2014;7(9):958-67.
Yonehara, et al., 2022	Yonehara K, Zhou Y, Takahashi JI, Yokoyama S, Tomihara K, Noguchi M, et al. RSK-Mediated Non-canonical Activation of EphA2 by Tamoxifen. Biol Pharm Bull. 2022;45(2):162-8.
Yoo, et al., 2019	Yoo SM, Lee CJ, An HJ, Lee JY, Lee HS, Kang HC, et al. RSK2-Mediated ELK3 Activation Enhances Cell Transformation and Breast Cancer Cell Growth by Regulation of c-fos Promoter Activity. Int J Mol Sci. 2019;20(8).
Yoon, et al., 2008	Yoon SO, Shin S, Liu Y, Ballif BA, Woo MS, Gygi SP, et al. Ran-binding protein 3 phosphorylation links the Ras and PI3-kinase pathways to nucleocytoplasmic transport. Mol Cell. 2008;29(3):362-75.
Yoon, et al., 2021	Yoon HS, Choi SH, Park JH, Min JY, Hyon JY, Yang Y, et al. A Novel Protein-Protein Interaction between RSK3 and IkappaBalpha and a New Binding Inhibitor That Suppresses Breast Cancer Tumorigenesis. Cancers (Basel). 2021;13(12).
Yurdagul, et al., 2016	Yurdagul A, Jr., Sulzmaier FJ, Chen XL, Pattillo CB, Schlaepfer DD, Orr AW. Oxidized LDL induces FAK-dependent RSK signaling to drive NF-kappaB activation and VCAM-1 expression. J Cell Sci. 2016;129(8):1580-91.
Zeniou-Meyer, et al., 2008	Zeniou-Meyer M, Liu Y, Begle A, Olanich ME, Hanauer A, Becherer U, et al. The Coffin-Lowry syndrome-associated protein RSK2 is implicated in calcium-regulated exocytosis through the regulation of PLD1. Proc Natl Acad Sci U S A. 2008;105(24):8434-9.
Zhang, et al., 2003	Zhang Y, Cho YY, Petersen BL, Bode AM, Zhu F, Dong Z. Ataxia telangiectasia mutated proteins, MAPKs, and RSK2 are involved in the phosphorylation of STAT3. J Biol Chem. 2003;278(15):12650-9.
Zhang, et al., 2005	Zhang L, Ma Y, Zhang J, Cheng J, Du J. A new cellular signaling mechanism for angiotensin II activation of NF-kappaB: An IkappaB-independent, RSK-mediated phosphorylation of p65. Arterioscler Thromb Vasc Biol. 2005;25(6):1148-53.
Zhang, et al., 2013	Zhang X, Lavoie G, Fort L, Huttlin EL, Tcherkezian J, Galan JA, et al. Gab2 phosphorylation by RSK inhibits Shp2 recruitment and cell motility. Mol Cell Biol. 2013;33(8):1657-70.
Zhao, et al., 1995	Zhao Y, Bjorbaek C, Weremowicz S, Morton CC, Moller DE. RSK3 encodes a novel pp90rsk isoform with a unique N-terminal sequence: growth factor-stimulated kinase function and nuclear translocation. Mol Cell Biol. 1995;15(8):4353-63.
Zhao, et al., 2003	Zhao, Jian, Xuejun Yuan, Morten Frödin, and Ingrid Grummt. “ERK-Dependent Phosphorylation of the Transcription Initiation Factor TIF-IA Is Required for RNA Polymerase I Transcription and Cell Growth.” Molecular Cell 11, no. 2 (February 1, 2003): 405–13. https://doi.org/10.1016/S1097-2765(03)00036-4.
Zhou, et al., 2015	Zhou Y, Yamada N, Tanaka T, Hori T, Yokoyama S, Hayakawa Y, et al. Crucial roles of RSK in cell motility by catalysing serine phosphorylation of EphA2. Nature Communications. 2015;6(1):1-12.
Zhu, et al., 2008	Zhu J, Blenis J, Yuan J. Activation of PI3K/Akt and MAPK pathways regulates Myc-mediated transcription by phosphorylating and promoting the degradation of Mad1. Proc Natl Acad Sci U S A. 2008;105(18):6584-9.
